# Supplementary material for: Comparative Analysis of Diel and Circadian Eclosion Rhythms and Clock Gene Expression Between Sexes in the Migratory Moth Spodoptera frugiperda
Source: Insects. 2025 Jul 9;16(7):705. doi: 10.3390/insects16070705 (PMC12296149; doi:10.3390/insects16070705)
Supplement: Supplementary file 1 [file insects-16-00705-s001.zip]

Archive with 2 entries (2 files):
- insects-3658567-supplementary.pdf
- insects-3658567-supplementary.xlsx
