# Supplementary material for: Comparative Analysis of Diel and Circadian Eclosion Rhythms and Clock Gene Expression Between Sexes in the Migratory Moth Spodoptera frugiperda
Source: Insects. 2025 Jul 9;16(7):705. doi: 10.3390/insects16070705 (PMC12296149; doi:10.3390/insects16070705)
Supplement: Supplementary file 1 [file insects-16-00705-s001.zip › insects-3658567-supplementary.xlsx]

## Sheet: Note
LD: 14 hours light: 10 hours dark
DD: constant darkness
DD1: the first day of constant darkness
DD2: the second day of constant darkness
DD3: the third day of constant darkness
F: female
M: male
ZT: zeitgeber time
CT: circadian time
Table 1 lists the primers used for the amplification of the seven genes in the qRT-PCR assay.
The results presented in Tables 2, 3, and 4 were generated from the original data of Figure 4 using the CircaCompare algorithm.

## Sheet: Figure 2
Time	LD-F	LD-M	DD1-DD3-F	DD1-DD3-M	DD1-F	DD1-M	DD2-F	DD2-M	DD3-F	DD3-M
1	0	0	0	0.015625	0	0	0	0	0	0.0714286
2	0	0	0	0	0	0	0	0	0	0
3	0	0.0136986	0	0	0	0	0	0	0	0
4	0	0	0	0	0	0	0	0	0	0
5	0	0.0136986	0	0.015625	0	0	0	0	0	0.0714286
6	0	0	0	0	0	0	0	0	0	0
7	0	0	0	0	0	0	0	0	0	0
8	0	0.0136986	0	0	0	0	0	0	0	0
9	0	0.0410959	0	0	0	0	0	0	0	0
10	0	0	0	0	0	0	0	0	0	0
11	0	0.0410959	0.0222222	0	0.0434783	0	0	0	0	0
12	0.0208333	0.0684932	0	0	0	0	0	0	0	0
13	0.0416667	0.0547945	0.0444444	0.03125	0.0869565	0.0909091	0	0	0	0.0714286
14	0.104167	0.109589	0	0.03125	0	0	0	0.0512821	0	0
15	0.583333	0.39726	0.177778	0.078125	0.304348	0.0909091	0.047619	0.102564	0	0
16	0.0833333	0.0821918	0.266667	0.1875	0.130435	0.454545	0.428571	0.179487	0	0
17	0.0416667	0.0273973	0.244444	0.140625	0.217391	0.0909091	0.285714	0.179487	0	0.0714286
18	0	0.0273973	0.111111	0.1875	0	0.272727	0.238095	0.128205	0	0.285714
19	0.0625	0.0273973	0.0444444	0.140625	0.0869565	0	0	0.128205	0	0.285714
20	0.0416667	0.0410959	0.0444444	0.03125	0.0434783	0	0	0	1	0.142857
21	0	0.0136986	0.0222222	0.03125	0.0434783	0	0	0.0512821	0	0
22	0.0208333	0.0136986	0	0.03125	0	0	0	0.0512821	0	0
23	0	0.0136986	0.0222222	0.078125	0.0434783	0	0	0.128205	0	0
24	0	0	0	0	0	0	0	0	0	0
Total	1	1	1	1	1	1	1	1	1	1

## Sheet: Figure 3
Count	LD-F	LD-M	DD1-DD3-F	DD1-DD3-M	DD1-F	DD1-M	DD2-F	DD2-M	DD3-F	DD3-M
1	12	3	11	1	11	13	15	14	20	1
2	13	5	13	5	13	15	16	14		5
3	13	8	13	13	13	16	16	15		13
4	14	9	15	13	15	16	16	15		17
5	14	9	15	14	15	16	16	15		18
6	14	9	15	14	15	16	16	15		18
7	14	11	15	15	15	16	16	16		18
8	14	11	15	15	15	17	16	16		18
9	15	11	15	15	15	18	16	16		19
10	15	12	15	15	15	18	16	16		19
11	15	12	15	15	16	18	17	16		19
12	15	12	16	16	16		17	16		19
13	15	12	16	16	16		17	16		20
14	15	12	16	16	17		17	17		20
15	15	13	16	16	17		17	17
16	15	13	16	16	17		17	17
17	15	13	16	16	17		18	17
18	15	13	16	16	17		18	17
19	15	14	16	16	19		18	17
20	15	14	16	16	19		18	17
21	15	14	16	16	20		18	18
22	15	14	16	16	21			18
23	15	14	16	16	23			18
24	15	14	17	17				18
25	15	14	17	17				18
26	15	14	17	17				19
27	15	15	17	17				19
28	15	15	17	17				19
29	15	15	17	17				19
30	15	15	17	17				19
31	15	15	17	17				21
32	15	15	17	17				21
33	15	15	17	18				22
34	15	15	17	18				22
35	15	15	18	18				23
36	15	15	18	18				23
37	16	15	18	18				23
38	16	15	18	18				23
39	16	15	18	18				23
40	16	15	19	18
41	17	15	19	18
42	17	15	20	18
43	19	15	20	18
44	19	15	21	18
45	19	15	23	19
46	20	15		19
47	20	15		19
48	22	15		19
49		15		19
50		15		19
51		15		19
52		15		19
53		15		19
54		15		20
55		15		20
56		16		21
57		16		21
58		16		22
59		16		22
60		16		23
61		16		23
62		17		23
63		17		23
64		18		23
65		18
66		19
67		19
68		20
69		20
70		20
71		21
72		22
73		23
Total	48	73	45	64	23	11	21	39	1	14

## Sheet: Figure 4_A
Time	cyc-LD-F			cyc-LD-M			cyc-DD-F			cyc-DD-M
1	1.446	0.963	0.894	1	1.821	1.158	1.625	0.97	0.988	1.047	1.281	1.763
2
3
4							1.136	1.621	0.97	1.377	1.304	1.369
5	1.623	1.356	1.328	2.046	2.11	2.249
6
7							1.636	1.384	1.151	1.207	1.58	2.231
8
9	1.231	0.818	0.942	1.799	1.688	1.392
10							1.522	1.302	2.009	1.832	1.652	1.269
11
12
13	0.868	0.742	0.803	1.047	1.006	1.406	1.314	0.542	0.528	1.045	0.434	0.596
14
15
16							0.767	0.692	0.703	0.8	0.913	1.045
17	0.924	0.834	0.99	1.264	1.289	1.428
18
19							1.591	1.087	1.159	1.179	1.149	1.138
20
21	0.942	1.236	1.245	1.179	1.131	0.897
22							1.432	1.603	0.922	1.028	0.913	1.002
23
24
1	1.446	0.963	0.894	1	1.821	1.158	1.625	0.97	0.988	1.047	1.281	1.763

## Sheet: Figure 4_B
Time	clk-LD-F			clk-LD-M			clk-DD-F			clk-DD-M
1	1.083	1.074	1.034	1	1.145	1.147	1.134	0.931	1.004	1.139	1.176	0.986
2
3
4							1.005	1.185	0.912	1.121	1.349	1.367
5	1.222	1.156	0.906	1.347	1.331	1.428
6
7							1.237	1.298	0.985	1.142	1.364	1.861
8
9	1.537	1.222	1.134	1.932	1.784	1.641
10							1.075	0.87	0.718	1.261	0.886	1.112
11
12
13	1.492	1.334	1.417	1.835	2.263	2.423	1.085	0.534	0.593	0.688	0.574	0.79
14
15
16							0.759	0.735	0.664	0.743	1.015	0.923
17	0.865	0.901	0.875	1.281	1.269	1.224
18
19							0.726	0.676	0.804	0.847	0.868	0.929
20
21	0.931	1.001	0.981	1.186	0.901	0.819
22							1.236	0.877	0.687	0.904	0.991	0.789
23
24
1	1.083	1.074	1.034	1	1.145	1.147	1.134	0.931	1.004	1.139	1.176	0.986

## Sheet: Figure 4_C
Time	tim-LD-F			tim-LD-M			tim-DD-F			tim-DD-M
1	1.012	0.701	0.892	1	1.429	1.203	1.164	1.162	0.999	1.059	1.512	1.155
2
3
4							0.834	1.242	1.038	1.39	1.435	1.522
5	0.361	0.36	0.299	0.386	0.439	0.41
6
7							1.209	1.458	0.896	1.028	1.248	1.711
8
9	1.43	0.938	0.824	1.527	1.502	1.148
10							0.759	1.41	0.973	1.226	0.653	0.967
11
12
13	2.558	1.799	2.311	2.869	2.097	3.994	1.505	0.895	1.047	1.181	0.833	1.028
14
15
16							1.546	1.453	1.845	1.593	1.476	2.056
17	0.97	1.522	1.915	2.096	2.267	1.882
18
19							1.896	1.878	2.161	1.911	1.918	2.871
20
21	1.232	1.542	1.627	1.575	1.275	1.745
22							1.344	1.422	1.365	1.532	1.712	1.7
23
24
1	1.012	0.701	0.892	1	1.429	1.203	1.164	1.162	0.999	1.059	1.512	1.155

## Sheet: Figure 4_D
Time	per-LD-F			per-LD-M			per-DD-F			per-DD-M
1	0.776	0.708	1.066	1	0.887	1.3	1.16	1.543	0.997	1.473	2.254	1.581
2
3
4							1.423	1.341	1.297	1.908	1.628	2.002
5	0.293	0.291	0.137	0.389	0.435	0.551
6
7							0.883	1.267	0.759	0.913	0.952	1.497
8
9	0.255	0.357	0.257	0.466	0.437	0.455
10							0.83	1.218	1.194	1.406	0.794	1.736
11
12
13	0.456	0.517	0.652	0.768	0.689	0.952	1.006	0.555	0.679	0.837	0.477	0.528
14
15
16							0.853	0.862	1.246	1.164	1.079	1.244
17	0.659	0.882	0.996	1.163	1.093	1.066
18
19							1.698	1.363	1.542	1.433	1.587	1.978
20
21	1.111	1.201	1.281	1.029	1.118	1.441
22							0.861	1.394	1.271	1.454	1.591	1.461
23
24
1	0.776	0.708	1.066	1	0.887	1.3	1.16	1.543	0.997	1.473	2.254	1.581

## Sheet: Figure 4_E
Time	cry2-LD-F			cry2-LD-M			cry2-DD-F			cry2-DD-M
1	1.166	0.932	1.132	1	1.021	1.246	1.017	0.746	0.999	1.049	1.035	0.76
2
3
4							0.708	1.049	0.715	1.254	1.178	1.27
5	0.56	0.439	0.486	0.613	0.539	0.92
6
7							0.715	0.685	0.662	0.915	0.803	1.023
8
9	0.424	0.342	0.222	0.502	0.585	0.474
10							0.811	0.556	0.606	0.699	0.263	0.526
11
12
13	0.605	0.476	0.555	0.515	0.432	0.855	0.314	0.314	0.382	0.542	0.439	0.574
14
15
16							0.603	0.663	0.537	0.65	0.881	0.875
17	0.627	0.538	0.596	0.809	0.81	0.716
18
19							0.599	0.822	0.684	0.722	0.817	0.964
20
21	1.218	1.696	1.261	1.651	1.294	1.414
22							0.826	1.071	0.701	1.096	1.159	1.209
23
24
1	1.166	0.932	1.132	1	1.021	1.246	1.017	0.746	0.999	1.049	1.035	0.76

## Sheet: Figure S1
	LD				DD
	EF1-α	rpl32			EF1-α	rpl32
ZT1	0.290778	0.297443		CT1	0.106529	0.044366
ZT5	0.157191	0.241132		CT4	0.371275	0.054913
ZT9	0.368967	0.096621		CT7	0.381127	0.377478
ZT13	0.0900802	0.280048		CT10	0.169051	0.333418
ZT17	0.212473	0.225674		CT13	0.730704	0.519264
ZT21	0.0962903	0.287604		CT16	0.139389	0.167853
				CT19	0.968355	0.720186
				CT22	0.104226	0.046294

## Sheet: Figure S2
Time	LD_F_SQRT(EF1-α × rpl32)			LD_M_SQRT(EF1-α × rpl32)			DD_F_SQRT(EF1-α × rpl32)			DD_M_SQRT(EF1-α × rpl32)
1	21.1259	21.2133	21.0426	20.68	21.2816	20.5893	22.4336	22.2407	22.285	22.3326	22.3772	22.3549
2
3
4							22.7835	22.5649	23.0012	22.7941	22.3754	22.6128
5	20.6023	20.2151	20.3107	20.6584	20.3719	20.3845
6
7							22.1172	22.4141	21.8514	22.5814	22.1845	21.6084
8
9	22.5477	22.8803	22.7139	22.5026	22.3977	22.4522
10							21.4494	21.1776	21.4949	21.6847	21.6931	21.6898
11
12
13	22.3567	22.562	22.3068	22.4643	22.6886	22.4116	22.3907	21.6405	22.2973	21.1206	21.3609	21.1781
14
15
16							20.9563	21.1457	20.911	20.9953	21.1763	21.0556
17	23.0012	22.9746	22.7128	23.2287	23.1928	22.8085
18
19							22.4729	22.03	22.0242	21.8939	21.9955	22.5258
20
21	22.668	22.7516	22.7099	22.7263	22.8153	22.9429
22							21.126	21.1575	21.1891	21.2467	21.2482	21.2474
23
24
1	21.1259	21.2133	21.0426	20.68	21.2816	20.5893	22.4336	22.2407	22.285	22.3326	22.3772	22.3549

[truncated: 1 more sheets: Primers for qRT-PCR assay]
